# Supplementary material for: Incidence and Risk Factors for Postoperative Complications in Patients Undergoing Extraoral Drainage for Maxillofacial Abscess: A Retrospective Cohort Study
Source: J Clin Med. 2025 May 12;14(10):3368. doi: 10.3390/jcm14103368 (PMC12111953; doi:10.3390/jcm14103368)
Supplement: Supplementary file 1 [file jcm-14-03368-s001.zip]

Archive with 1 entries (1 files):
- jcm-3556243-supplementary.pdf
